# Supplementary material for: Mathematical Model for Optimal Control of Soil-Transmitted Helminth Infection
Source: Comput Math Methods Med. 2020 Aug 1;2020:6721919. doi: 10.1155/2020/6721919 (PMC7416292; doi:10.1155/2020/6721919)
Supplement: Supplementary Materials — The supplementary material contains the MatLab codes used for numerical simulations for sensitivity analysis and optimal control problem. [file 6721919.f1.zip]

Archive with 13 entries (11 files):
- Aristide_Lambura_Matlab_codes/OPtimalcontrolHelmth/case5.mat
- Aristide_Lambura_Matlab_codes/OPtimalcontrolHelmth/Control_ARH.asv
- Aristide_Lambura_Matlab_codes/OPtimalcontrolHelmth/Main_Optmal.m
- Aristide_Lambura_Matlab_codes/OPtimalcontrolHelmth/Object_function.m
- Aristide_Lambura_Matlab_codes/OPtimalcontrolHelmth/rk4back.m
- Aristide_Lambura_Matlab_codes/OPtimalcontrolHelmth/rk4back_edit.m
- Aristide_Lambura_Matlab_codes/OPtimalcontrolHelmth/rk4foward.m
- Aristide_Lambura_Matlab_codes/OPtimalcontrolHelmth/rk4foward_edit.m
- Aristide_Lambura_Matlab_codes/OPtimalcontrolHelmth/stide.m
- Aristide_Lambura_Matlab_codes/OPtimalcontrolHelmth/stide_costate.m
- Aristide_Lambura_Matlab_codes/OPtimalcontrolHelmth/
- Aristide_Lambura_Matlab_codes/Sensitivity.m
- Aristide_Lambura_Matlab_codes/
