# Supplementary material for: Mathematical Model for Optimal Control of Soil-Transmitted Helminth Infection
Source: Comput Math Methods Med. 2020 Aug 1;2020:6721919. doi: 10.1155/2020/6721919 (PMC7416292; doi:10.1155/2020/6721919)
Supplement: Supplementary Materials — The supplementary material contains the MatLab codes used for numerical simulations for sensitivity analysis and optimal control problem. [file 6721919.f1.zip › Aristide_Lambura_Matlab_codes/OPtimalcontrolHelmth/Main_Optmal.m]

clc
clear all
close all
t0 = 0; tf=300; N=1000; %case 3

time =linspace(t0,tf,N);

  y0  = [1000,150,50,5,200];% initial condition for STATE SYSTEM  

%%
%--- SOURCES OF CONSTANTS --
 Constant=[7 1/10 0.09 13/37500  1/18250 35/1000 1/28 1/7 0.000045 0.7 0.8 0.6 800 0.15 15 30 10 100000 2000] % Parameter values
beta=Constant(1);
rho = Constant(2);
epsilon= Constant(3);  
mu1 = Constant(4);
b = Constant(5);
d  = Constant(6);
q     = Constant(7);
gamma =  Constant(8);
mu    =Constant(9);
kappa1= Constant(10);
kappa2= Constant(11);
kappa3  = Constant(12);
A1    = Constant(13); % weight
A2   = Constant(14); % weight
B1   =Constant(15); % weight
B2   =Constant(16); % weight
B3   =Constant(17); % weight
K    =Constant(18);
Nh    =Constant(19);


lf  = [0 0 0 0 0]; 
%% TEST SECTION
init =y0;
init2 =lf;
h = (tf-t0)/N; 
u = linspace(0,0,N+1);
u1=u'; u2=u'; u3=u'; 
U = [u1 u2 u3];
%% IMPLIMENTATION OF THE ALGORITHM
%Test 1 stoping condition 1
delta = 0.001;
X=init;
i=0; %Initialize iteration counter
mm=size(X);
NumXX =10e10;
Xnew = rand(N+1,mm(2)).*(repmat(X,N+1,1));
DenXnew=norm(Xnew);
while  NumXX/DenXnew>delta
Xold =  Xnew;
oldu = U;
%FORWARD RUNGE KUTTA  FOR STATES
[Tx, X]=rk4foward(@stide,t0, tf,N, init,U,Constant);

% BACKWARD RUNGEKUTA FOR COSTATES
[Tp, P]=rk4back(@stide_costate,t0,tf,N,init2,U,X,Constant);

%UPDATE THE CONTROLS
x = X(1,:); y = X(2,:); v = X(3,:); z = X(4,:); l = X(5,:); 
L1 = P(1,:); L2 = P(2,:); L3 = P(3,:); L4 = P(4,:); L5 = P(5,:); 
g=x+y+v+z;

%Combination of health education and MDA
% Case1:u1\neq= 0, u2\neq= 0, u3= 0,
% u1 =max(0,min(1,((L2-L1).*beta.*l.*x*kappa1./(B1.*(K+l)))));
% u2 =max(0,min(1,(((L2-L1)*kappa2.*y+(L3-L4)*kappa2.*v)./B2-(A2*g)./B2)));
% u3 =zeros(1,N+1);
  
%Combination of MDA and sanitation
 % Case2::u1= 0, u2\neq= 0, u3\neq= 0,
% u1 =zeros(1,N+1);
% u2 =max(0,min(1,(((L2-L1)*kappa2.*y+(L3-L4)*kappa2.*v)./B2-(A2*g)./B2)));
% u3 =max(0,min(1,((kappa3.*l.*L5)./B3))); 

%Combination of health education and sanitation
% Case3::u1=\ 0, u2= 0, u3\= 0,
% u1 =max(0,min(1,((L2-L1).*beta.*l.*x*kappa1./(B1.*(K+l)))));
% u2 =zeros(1,N+1);
% u3 =max(0,min(1,((kappa3.*l.*L5)./B3))); 

%All controls
%Case4:u1=\ 0, u2\= 0, u3\= 0,
     u1 =max(0,min(1,((L2-L1).*beta.*l.*x*kappa1./(B1.*(K+l)))));
     u2 =max(0,min(1,(((L2-L1)*kappa2.*y+(L3-L4)*kappa2.*v)./B2-(A2*g)./B2)));
     u3 =max(0,min(1,((kappa3.*l.*L5)./B3))); 


Uu=[u1' u2' u3'];
U = 0.5*Uu + 0.5*oldu; % Convex combination of the controls


Xnew =  X';
NumXX =abs(norm(Xnew-Xold));
DenXnew =norm(Xnew);
i=i+1 %Update iteration counter
end
%% PLOTING
X=X';
Tx =Tx';
XX=X(:,1); YY=X(:,2); VV=X(:,3); ZZ=X(:,4); LL=X(:,5); 

Up = [0 0 0];
[T,Y] = ode45(@stide,time,y0,[],Up,Constant);

J =sum((A1.*VV(end)+A2.*Uu(:,2).*(XX(end)+YY(end)+VV(end)+ZZ(end)))+((B1/2)*Uu(:,1).*Uu(:,1)+(B2/2)*Uu(:,2).*Uu(:,2)+(B3/2)*Uu(:,3).*Uu(:,3))); %Change to the suitable objective function

 S=[Tx,X];
 
 save case5;
 %save('case3State', 'S');
 %save('case3Control', 'Uu');
%save('Cost', 'J');
 figure(1)

 subplot(2,2,1)
 plot(Tx,X(:,2),'-b',T, Y(:,2),'--r','LineWidth',1.5);
 %ylim([0 700])
 ylabel('E(t)');
 xlabel('Time (days)');
 title('(a)')
legend('u_1 \neq  0, u_2 \neq 0 , u_3 = 0 ','u_i = 0, i=1,2,3 ')
%  
subplot(2,2,2)
 plot(Tx,X(:,3),'-b',T, Y(:,3),'--r','LineWidth',1.5);
  %%ylim([0 700])
 ylabel('I(t)');
  xlabel('Time (days)'); 
   title('(b)')
legend('u_1 \neq  0, u_2 \neq 0 , u_3 = 0 ','u_i = 0, i=1,2,3 ')


subplot(2,2,3)
 plot(Tx,X(:,5),'-b',T, Y(:,5),'--r','LineWidth',1.5);
 %ylim([250 800])
 ylabel('M(t)');
 xlabel('Time (days)');
  title('(c)')
legend('u_1 \neq  0, u_2 \neq 0 , u_3 = 0 ','u_i = 0, i=1,2,3 ')

subplot(2,2,4)
 plot(Tx,Uu(:,1),'-b',Tx,Uu(:,2),'--r',Tx,Uu(:,3),'--k',Tx,1.5);
  ylim([0 1])
 ylabel('Control Profile');
 xlabel('Time (days)');
  title('(d)')
 legend('u_1 \neq 0','u_2 \neq  0 ','u_3 = 0 ')
 
%  
% collect all the incidence terms in the ODE 
 X=XX'; % solution of the optimal control
 U =[0 0 0]; % when no control
[Tx,Y] = ode45(@stide,time,y0,[],U,Constant);
 Y=(Y);
 Inew=sum(Y(:,2))-sum(X(:,2))+sum(Y(:,3))-sum(X(:,3)); % averted
