# Supplementary material for: Mathematical Model for Optimal Control of Soil-Transmitted Helminth Infection
Source: Comput Math Methods Med. 2020 Aug 1;2020:6721919. doi: 10.1155/2020/6721919 (PMC7416292; doi:10.1155/2020/6721919)
Supplement: Supplementary Materials — The supplementary material contains the MatLab codes used for numerical simulations for sensitivity analysis and optimal control problem. [file 6721919.f1.zip › Aristide_Lambura_Matlab_codes/OPtimalcontrolHelmth/stide.m]

function ydot = stide(t,yy,U,Constant)
%This function solves MU infection on human type three equations
x=yy(1); 
y=yy(2); 
v=yy(3); 
z=yy(4);
l=yy(5);
beta=Constant(1);
rho = Constant(2);
epsilon= Constant(3);  
mu1 = Constant(4);
b = Constant(5);
d  = Constant(6);
q     = Constant(7);
gamma =  Constant(8);
mu    =Constant(9);
kappa1= Constant(10);
kappa2= Constant(11);
kappa3  = Constant(12);
A1    = Constant(13); % weight
A2   = Constant(14); % weight
B1   =Constant(15); % weight
B2   =Constant(16); % weight
B3   =Constant(17); % weight
K    =Constant(18);
Nh    =Constant(19);


lambda=beta*l./(K+l);
g=x+y+v+z;
u1 = U(1); u2=U(2);u3=U(3);
ydot1=g.*b+gamma.*z-mu.*x-(1-kappa1*u1).*lambda.*x+kappa2.*u2.*y;
ydot2=(1-kappa1.*u1).*lambda.*x-(mu+rho).*y-kappa2.*u2.*y;
ydot3=rho.*y-(d+mu+epsilon).*v-(q+kappa2.*u2).*v;
ydot4=(q+kappa2*u2).*v-(mu+gamma).*z;
ydot5=epsilon.*v-(mu1+kappa3*u3).*l;
ydot  = [ydot1; ydot2; ydot3; ydot4; ydot5];
