# Supplementary material for: Mathematical Model for Optimal Control of Soil-Transmitted Helminth Infection
Source: Comput Math Methods Med. 2020 Aug 1;2020:6721919. doi: 10.1155/2020/6721919 (PMC7416292; doi:10.1155/2020/6721919)
Supplement: Supplementary Materials — The supplementary material contains the MatLab codes used for numerical simulations for sensitivity analysis and optimal control problem. [file 6721919.f1.zip › Aristide_Lambura_Matlab_codes/OPtimalcontrolHelmth/stide_costate.m]

function ydot = stide_costate(t,y,U,X,Constant);
%This function solves a MU infection on human type three equations
 L1=y(1);
 L2=y(2);
 L3=y(3);
 L4=y(4);
 L5=y(5);
beta=Constant(1);
rho = Constant(2);
epsilon= Constant(3);  
mu1 = Constant(4);
b = Constant(5);
d  = Constant(6);
q     = Constant(7);
gamma =  Constant(8);
mu    =Constant(9);
kappa1= Constant(10);
kappa2= Constant(11);
kappa3  = Constant(12);
A1    = Constant(13); % weight
A2   = Constant(14); % weight
B1   =Constant(15);
B2   =Constant(16);
B3   =Constant(17);
K    =Constant(18);
Nh    =Constant(19);


%list your suitable parameters
u1 = U(1); u2=U(2); u3=U(3);
% variables x=S_c,y=I_c,v=S_s,z=I_s, S_h, I_h, R_h, B
x = X(1,:);y = X(2,:);v = X(3,:);z = X(4,:);l = X(5,:);
lambda=beta*l./(K+l);
ydot1=-A2*u2+((1-kappa1*u1)*lambda).*(L1-L2)+L1*(mu-b);% first ODE
ydot2=-A2*u2-b*L1+(mu+rho)*L2-rho*L3+kappa2*u2*(L2-L1); % second ODE
ydot3=-A1-A2*u2-b*L1+(d+mu+epsilon).*L3+(q+kappa2*u2).*(L3-L4)-epsilon.*L5;% Third ODE
ydot4=-A2*u2-(b+gamma)*L1+(mu+gamma)*L4; % Fourth ODE
ydot5=(((1-kappa1*u1)*x*beta)./(K+l)-((1-kappa1*u1).*x*beta.*l)./((K+l).^2))*(L1-L2)+(mu1+kappa3*u3)*L5; % Fifth ODE
ydot  = [ydot1; ydot2; ydot3; ydot4; ydot5];
%%************************************************************
