# Supplementary material for: Mathematical Model for Optimal Control of Soil-Transmitted Helminth Infection
Source: Comput Math Methods Med. 2020 Aug 1;2020:6721919. doi: 10.1155/2020/6721919 (PMC7416292; doi:10.1155/2020/6721919)
Supplement: Supplementary Materials — The supplementary material contains the MatLab codes used for numerical simulations for sensitivity analysis and optimal control problem. [file 6721919.f1.zip › Aristide_Lambura_Matlab_codes/Sensitivity.m]

syms beta rho epsilon mu1 b d q tau 
 
v=[beta rho epsilon mu1 b d q]; %Parameters
 

R0=rho*epsilon*beta./(mu1*(b+rho)*(d+b+q+epsilon)); %Expression for basic reprduction number    
P=jacobian(R0,v)  
v0=[7 1/10 0.09 13/37500 1/18250 35/1000 1/28]; %Parameter values 
v1=[1 2 3 4 5 6 7];  
 
sensi= subs(P.*v/R0,v,v0) %Computation of sensitivity indices
double(sensi)
bar(v1,sensi)
